# Supplementary material for: Effects of Three Different Types of Antifreeze Proteins on Mouse Ovarian Tissue Cryopreservation and Transplantation
Source: PLoS One. 2015 May 4;10(5):e0126252. doi: 10.1371/journal.pone.0126252 (PMC4418816; doi:10.1371/journal.pone.0126252)
Supplement: S1 File — (ZIP) [file pone.0126252.s001.zip]

Archive with 18 entries (18 files):
- After OTT for Fig.7/2013.12.23_FSH ELISA for AFP Exp. after OTT.pzf
- After OTT for Fig.7/2013.12.23_Simv. Exp and AFP Exp. ELISA for FSH.xlsx
- After OTT for Fig.7/2013.12.30_AFP Exp. follicle grading after transplantation.xlsx
- After OTT for Fig.7/2014.01.06_G1 rate after OTT.pzf
- After OTT for Fig.7/2014.01.09_TUNEL assay for AFPs Exp. after OTT..xlsx
- After OTT for Fig.7/2014.01.10_TUNEL assay for AFPs Exp. after OTT.pzf
- After OTT for Fig.7/2014.01.21_CD31 area.pzf
- After OTT for Fig.7/2014.01.21_CD31├°┴ñ.xlsx
- follicle grading for Fig.3/2013.11.14_Follicle grading for all groups (stage).xlsx
- follicle grading for Fig.3/2015.01.14_RAW data for follicle grading.pzf
- IHC for Fig.5/2014.01.08_RAD51 (+) rate.sav
- IHC for Fig.5/2014.01.08_rH2AX (+) rate.sav
- IHC for Fig.5/2014.01.08_rH2AX and rad51.xlsx
- IHC for Fig.5/2015.01.14_RAW data for IHC.pzf
- TUNEL for Fig.4/2013.05.21_TUNEL (AFP Exp.I_0.1mg group).spo
- TUNEL for Fig.4/2013.05.21_TUNEL (AFP Exp.I_10 mg group)_.spo
- TUNEL for Fig.4/2013.05.21_TUNEL (AFP Exp.I_1mg group)_control 1 mg╡√╖╬.spo
- TUNEL for Fig.4/2015.01.14_RAW data for TUNEL Figure.pzf
