# Supplementary material for: Effects of Three Different Types of Antifreeze Proteins on Mouse Ovarian Tissue Cryopreservation and Transplantation
Source: PLoS One. 2015 May 4;10(5):e0126252. doi: 10.1371/journal.pone.0126252 (PMC4418816; doi:10.1371/journal.pone.0126252)
Supplement: S1 File — (ZIP) [file pone.0126252.s001.zip › After OTT for Fig.7/2013.12.23_Simv. Exp and AFP Exp. ELISA for FSH.xlsx]

## Sheet: 2013.12.23_Simv. Exp and AFP _ 
##BLOCKS= 7
Note:
PROTOCOL REVISION HISTORY:
v1.0.0: original protocol created (MDC)
v1.0.1: 06/30/05 - Updated, spell checked, & formatted to new style guide. (DW)
READER SUITABILITY:
EMax, VMax, ThermoMax, VersaMax, SpectraMax, SpectraMax Plus, SpectraMax Plus 384, SpectraMax 190, SpectraMax 340PC, SpectraMax 340PC 384, SpectraMax M2, SpectraMax M5
~End
Note:
Basic Endpoint Protocol
Unfamiliar with SoftMax Pro software?
If you are new to SoftMax Pro software, we strongly recommended spending time familiarizing yourself with the powerful features by completing at least one of the tutorials located in the Tutorials folder.
Protocol Use
Use this protocol for endpoint assays that have unknowns that will have concentrations interpolated from a standard curve. Modify the instrument setup for the wavelength(s) of interest for your assay. You may also modify the template to include additional standards, unknowns, and controls.
~End
Plate:	Plate01	1.3	PlateFormat	Endpoint	Absorbance	Raw	FALSE	1						1	450	1	12	96	1	8	None
	Temperature(좧)	1	2	3	4	5	6	7	8	9	10	11	12	13	14	15	16	17	18	19	20
	27	0.0718	0.0745	0.0701	0.1395	0.2537	0.1641	0.1603	0.1173	0.1967	0.1491	0.1692	0.2312	0.2324	0.2834	0.2388	0.2482	0.1512	0.1516	0.2543	0.162
		0.0939	0.091	0.0953	0.1644	0.0779	0.1899	0.1566	0.1903	0.2488	0.1627	0.204	0.1666	0.1704	0.2954	0.1288	0.1866	0.1417	0.1687	0.2097	0.1459
		0.1353	0.1342	0.1471	0.1676	0.1823	0.161	0.1672	0.0828	0.2026	0.1193	0.1832	0.1976	0.2437	0.2298	0.1472	0.1694	0.2258	0.1711	0.1924	0.1755
		0.1929	0.1974	0.2145	0.166	0.1548	0.1602	0.1848	0.1009	0.1267	0.1356	0.1609	0.1774	0.1515	0.1901	0.1493	0.211	0.2774	0.2506	0.1623	0.176
		0.2681	0.2806	0.2657	0.2223	0.1754	0.1947	0.1561	0.1266	0.1586	0.1312	0.1746	0.1861	0.2743	0.2099	0.2959	0.1297	0.2792	0.2449	0.1838	0.1668
		0.4516	0.4922	0.4355	0.2402	0.1746	0.1777	0.1885	0.1471	0.12	0.137	0.2623	0.1739	0.1565	0.081	0.1585	0.2385	0.1488	0.2197	0.1751
		0.1347	0.1271	0.1287	0.1757	0.3051	0.1628	0.1731	0.117	0.123	0.1066	0.178	0.2053	0.2163	0.151	0.2001	0.1124	0.0842	0.1472	0.1972
		0.246	0.2914	0.3174	0.1783	0.2117	0.1786	0.143	0.1779	0.1759	0.1148	0.1989	0.1728	0.3069	0.1368	0.2039	0.2227	0.177	0.2458	0.1893
		STD
		0.0721333	0
		0.0934	1
		0.138867	2.5
		0.2016	5
		0.271467	10
		0.459767	25
	QC	0.130167
		0.284933
					CONTROL							Simvastatin administrated
					D2	D3	D4	D5	D6	D7		D2	D3	D4	D5	D6	D7		CON	LeIBP
					0.1395	0.1823	0.1947	0.1731	0.1779	0.1491		0.1692	0.1976	0.2743	0.151	0.2482	0.2258		0.2449	0.1751
					0.1644	0.1548	0.1777	0.143	0.1967	0.1627		0.204	0.1774	0.1565	0.1368	0.1866	0.2774		0.2197	0.1972
					0.1676	0.1754	0.1628	0.1173	0.2488	0.1193		0.1832	0.1861	0.2163	0.2388	0.1694	0.2792		0.1472	0.1893
					0.166	0.1746	0.1786	0.1903	0.2026	0.1356		0.1609	0.1739	0.3069	0.1288	0.211	0.1488		0.2458	0.162
					0.2223	0.3051	0.1603	0.0828	0.1267	0.1312		0.1746	0.2053	0.2834	0.1472	0.1297	0.0842		0.2543	0.1459
					0.2402	0.2117	0.1566	0.1009	0.1586	0.137		0.2623	0.1728	0.2954	0.1493	0.2385	0.177		0.2097	0.1755
					0.1757	0.1641	0.1672	0.1266	0.12	0.1066		0.178	0.2324	0.2298	0.2959	0.1124	0.1516		0.1924	0.176
					0.1783	0.1899	0.1848	0.1471	0.123	0.1148		0.1989	0.1704	0.1901	0.1585	0.2227	0.1687		0.1623	0.1668
					0.2537	0.161	0.1561	0.117	0.1759			0.2312	0.2437	0.2099	0.2001	0.1512	0.1711		0.1838
						0.1602	0.1885					0.1666	0.1515		0.2039	0.1417	0.2506
					CONTROL							Simvastatin administrated
					D2	D3	D4	D5	D6	D7		D2	D3	D4	D5	D6	D7		CON	LeIBP
					2.68273	5.43995	6.23877	4.84728	5.1565	3.30117		4.59603	6.42559	11.3667	3.42357	9.68529	8.24226		9.4727	4.97612
					4.28681	3.66837	5.14361	2.9082	6.36761	4.1773		6.83788	5.12429	3.77789	2.50879	5.71696	11.5664		7.84929	6.39982
					4.49296	4.99544	4.18374	1.25258	9.72394	1.38143		5.49793	5.68475	7.63026	9.07973	4.60892	11.6823		3.17877	5.8909
					4.38989	4.94391	5.20159	5.95532	6.74769	2.43149		4.06134	4.89881	13.4668	1.99342	7.28883	3.28184		9.53068	4.1322
					8.01679	13.3508	4.02269	-0.969941	1.85814	2.14804		4.94391	6.92163	11.9529	3.17877	2.0514	-0.879752		10.0783	3.09502
					9.16992	7.33393	3.78433	0.196079	3.91317	2.52168		10.5936	4.82795	12.726	3.31406	9.06041	5.09852		7.20508	5.00189
					5.01477	4.26749	4.46719	1.8517	1.42652	0.563279		5.16294	8.66744	8.49995	12.7582	0.93692	3.46222		6.0906	5.0341
					5.18226	5.92955	5.601	3.17233	1.61978	1.09153		6.50934	4.67334	5.94243	3.90673	8.04256	4.56382		4.15153	4.44142
					10.0396	4.06778	3.75212	1.23326	5.02765			8.59014	9.3954	7.21797	6.58664	3.43646	4.71843		5.53658
						4.01624	5.83936					4.42854	3.45578		6.83144	2.82446	9.8399
					5.91953	5.80135	4.82344	2.27187	4.649	2.20199		6.12217	6.0075	9.17565	5.35813	5.36522	6.1576		7.01039	4.87143
																			3.16228	3.16228
					CONTROL	D2	2.68273	4.28681	4.49296	4.38989	8.01679	9.16992	5.01477	5.18226	10.0396			5.91953	2.46071	1.02237
						D3	5.43995	3.66837	4.99544	4.94391	13.3508	7.33393	4.26749	5.92955	4.06778	4.01624		5.80135	0.778146	0.323302
						D4	6.23877	5.14361	4.18374	5.20159	4.02269	3.78433	4.46719	5.601	3.75212	5.83936		4.82344
						D5	4.84728	2.9082	1.25258	5.95532	-0.969941	0.196079	1.8517	3.17233	1.23326			2.27187
						D6	5.1565	6.36761	9.72394	6.74769	1.85814	3.91317	1.42652	1.61978	5.02765			4.649
						D7	3.30117	4.1773	1.38143	2.43149	2.14804	2.52168	0.563279	1.09153				2.20199
					Simvastatin administrated	D2	4.59603	6.83788	5.49793	4.06134	4.94391	10.5936	5.16294	6.50934	8.59014	4.42854		6.12217
						D3	6.42559	5.12429	5.68475	4.89881	6.92163	4.82795	8.66744	4.67334	9.3954	3.45578		6.0075
						D4	11.3667	3.77789	7.63026	13.4668	11.9529	12.726	8.49995	5.94243	7.21797			9.17565
						D5	3.42357	2.50879	9.07973	1.99342	3.17877	3.31406	12.7582	3.90673	6.58664	6.83144		5.35813
						D6	9.68529	5.71696	4.60892	7.28883	2.0514	9.06041	0.93692	8.04256	3.43646	2.82446		5.36522
						D7	8.24226	11.5664	11.6823	3.28184	-0.879752	5.09852	3.46222	4.56382	4.71843	9.8399		6.1576
						CON	9.4727	7.84929	3.17877	9.53068	10.0783	7.20508	6.0906	4.15153	5.53658			7.7314
						LeIBP	4.97612	6.39982	5.8909	4.1322	3.09502	5.00189	5.0341	4.44142				4.87143
