# Supplementary material for: Effects of Three Different Types of Antifreeze Proteins on Mouse Ovarian Tissue Cryopreservation and Transplantation
Source: PLoS One. 2015 May 4;10(5):e0126252. doi: 10.1371/journal.pone.0126252 (PMC4418816; doi:10.1371/journal.pone.0126252)
Supplement: S1 File — (ZIP) [file pone.0126252.s001.zip › After OTT for Fig.7/2013.12.30_AFP Exp. follicle grading after transplantation.xlsx]

## Sheet: Sheet1
	Primordial	Primary	Secondary	Antral				Primordial	Primary	Secondary	Antral
G1	13	5	1	1			G1	1
G2	8	6		2			G2		1	1
G3	5	1	2				G3		2	1
G1	11	2					G1	8	2		2
G2	3	4					G2	2	1	1	2
G3	5			1			G3			1
G1	1	1		2			G1	6		2	2
G2	1	2	1				G2	2		2
G3							G3				1
G1		1					G1	1			1
G2	1	2					G2
G3		1	1				G3		1
G1	2						G1	2		2
G2	1	1	1				G2
G3		1	1				G3			2
G1			1				G1	3
G2		1	4	1			G2	1		1
G3							G3			1
G1	1	1					G1	2
G2	2	1					G2
G3	1		1				G3		1	2
G1	3	1		1			G1	2	2
G2	3		1				G2
G3	2						G3		1	1
G1	17			1			G1		2
G2	8	1					G2
G3	3						G3
G1	2	2					G1	2
G2	2						G2
G3			2				G3		1
G1	4	5					G1	2	1	2	2
G2	2	5	1				G2		1	1
G3	1	4	1				G3			3
G1	4	1					G1	3	1
G2		3					G2		1
G3		2		1			G3			1
G1	11	5		1			G1	4	1
G2	3	1	3				G2	1
G3	1	1	1				G3		1	1
G1		1					G1	6	1	1	2
G2	2	2					G2	2
G3		2					G3			1
G1							G1	3	1	1	1
G2							G2
G3			1				G3		1
G1	2	1	1				G1	5			2
G2	1						G2	1
G3		2	1	1			G3
G1							G1	6
G2							G2	2	1		1
G3							G3			1
G1							G1	3
G2							G2		1
G3							G3
G1							G1
G2							G2
G3							G3
G1							G1
G2							G2
G3							G3
G1							G1
G2							G2
G3							G3
G1							G1
G2							G2
G3							G3
G1							G1
G2							G2
G3							G3
G1	71	26	3	6	106	0.456897	G1	59	11	8	12	90	0.642857
G2	37	29	11	3	80		G2	11	6	6	3	26
G3	18	14	11	3	46		G3	0	8	15	1	24
					232							140
G1	71	26	3	6	106		G1	59	11	8	12	90
G2+G3	55	43	22	6	126		G2+G3	11	14	21	4	50
	0.563492	0.376812	0.12	0.5	0.456897			0.842857	0.44	0.275862	0.75	0.642857
	126	69	25	12	232			70	25	29	16	140
