# Supplementary material for: Effects of Three Different Types of Antifreeze Proteins on Mouse Ovarian Tissue Cryopreservation and Transplantation
Source: PLoS One. 2015 May 4;10(5):e0126252. doi: 10.1371/journal.pone.0126252 (PMC4418816; doi:10.1371/journal.pone.0126252)
Supplement: S1 File — (ZIP) [file pone.0126252.s001.zip › After OTT for Fig.7/2014.01.09_TUNEL assay for AFPs Exp. after OTT..xlsx]

## Sheet: Sheet1
	2014.01.09_TUNEL assay for AFPs Exp. After ovarian tissue transplantation
Sham Control
	#1	#2	#3	#4	#5	#6	#7	#8	#9	#10	#11	#12	#13	#14	#15	#16	#17	#18	sum
TUNEL (+) follicle	3	0	4	2	4	2	0	1	0	0	0	0	1	0	3	0			20
Total follicle	52	14	16	12	30	19	11	13	15	19	17	12	25	11	11	5			282
	0.0576923	0	0.25	0.166667	0.133333	0.105263	0	0.0769231	0	0	0	0	0.04	0	0.272727	0	#DIV/0!	#DIV/0!	0.070922
LeIBP
	#1	#2	#3	#4	#5	#6	#7	#8	#9	#10	#11	#12	#13	#14	#15	#16	#17	#18	sum
TUNEL (+) follicle	0	2	0	0	0	0	0	1	1	0	0	0	1	0	1	0	x		6
Total follicle	25	22	13	10	14	9	21	7	11	13	5	11	7	16	12	8	x		204
	0	0.0909091	0	0	0	0	0	0.142857	0.0909091	0	0	0	0.142857	0	0.0833333	0	#VALUE!	#DIV/0!	0.0294118
