# Supplementary material for: Effects of Three Different Types of Antifreeze Proteins on Mouse Ovarian Tissue Cryopreservation and Transplantation
Source: PLoS One. 2015 May 4;10(5):e0126252. doi: 10.1371/journal.pone.0126252 (PMC4418816; doi:10.1371/journal.pone.0126252)
Supplement: S1 File — (ZIP) [file pone.0126252.s001.zip › After OTT for Fig.7/2014.01.21_CD31├°┴ñ.xlsx]

## Sheet: 013746
파일 이름: "D:\LJW`s\Data\2013.05.09- AFP\AFP Exp.I\After OTT\2014.01.17_IHC for CD31 (AFP Exp. after transplantation_x100)\BRI13-013746\2.tif"
							6.359
							7.173
							5.342
							8.776
							13.246
							7.184
측정 (데이터 + 통계)							11.088
번호	분류	면적, pixel*pixel	명암도 (중간)				5.99
1	클래스5	337601	87.284				10.734
평균		337601	87.285				12.191
최소		337601	87.285				6.984
최대		337601	87.285				5.615
합계		337601	87.285				10.276
표준 편차		0	0				13.466
분산		0	0				12.946
경사		0	0				14.076
초과		0	0				11.815
분산 계수		0	0				15.002
객체수	1
이미지 면적	8706426
총객체수	1
총이미지 면적	8706426
측정 (분류 통계)
분류	개수	객체 면적, pixel*pixel	% 면적
클래스5	1	337601	6.359
미분류	0	0	0
파일 이름: "D:\LJW`s\Data\2013.05.09- AFP\AFP Exp.I\After OTT\2014.01.17_IHC for CD31 (AFP Exp. after transplantation_x100)\BRI13-013746\3.tif"
파일 이름: "D:\LJW`s\Data\2013.05.09- AFP\AFP Exp.I\After OTT\2014.01.17_IHC for CD31 (AFP Exp. after transplantation_x100)\BRI13-013746\3.tif"
측정 (데이터 + 통계)
번호	분류	면적, pixel*pixel	명암도 (중간)
1	클래스5	324581	82.19
평균		324581	82.1909
최소		324581	82.1909
최대		324581	82.1909
합계		324581	82.1909
표준 편차		0	0
분산		0	0
경사		0	0
초과		0	0
분산 계수		0	0
객체수	1
이미지 면적	6919172
총객체수	1
총이미지 면적	6919172
측정 (분류 통계)
분류	개수	객체 면적, pixel*pixel	% 면적
클래스5	1	324581	7.173
미분류	0	0	0
파일 이름: "D:\LJW`s\Data\2013.05.09- AFP\AFP Exp.I\After OTT\2014.01.17_IHC for CD31 (AFP Exp. after transplantation_x100)\BRI13-013746\5.tif"
측정 (데이터 + 통계)
번호	분류	면적, pixel*pixel	명암도 (중간)
1	클래스5	208246	90.715
평균		208246	90.7156
최소		208246	90.7156
최대		208246	90.7156
합계		208246	90.7156
표준 편차		0	0
분산		0	0
경사		0	0
초과		0	0
분산 계수		0	0
객체수	1
이미지 면적	5651184
총객체수	1
총이미지 면적	5651184
측정 (분류 통계)
분류	개수	객체 면적, pixel*pixel	% 면적
클래스5	1	208246	5.342
미분류	0	0	0
파일 이름: "D:\LJW`s\Data\2013.05.09- AFP\AFP Exp.I\After OTT\2014.01.17_IHC for CD31 (AFP Exp. after transplantation_x100)\BRI13-013746\6.tif"
측정 (데이터 + 통계)
번호	분류	면적, pixel*pixel	명암도 (중간)
1	클래스5	316693	87.858
평균		316693	87.8589
최소		316693	87.8589
최대		316693	87.8589
합계		316693	87.8589
표준 편차		0	0
분산		0	0
경사		0	0
초과		0	0
분산 계수		0	0
객체수	1
이미지 면적	8321120
총객체수	1
총이미지 면적	8321120
측정 (분류 통계)
분류	개수	객체 면적, pixel*pixel	% 면적
클래스5	1	316693	8.776
미분류	0	0	0
파일 이름: "D:\LJW`s\Data\2013.05.09- AFP\AFP Exp.I\After OTT\2014.01.17_IHC for CD31 (AFP Exp. after transplantation_x100)\BRI13-013746\7.tif"
측정 (데이터 + 통계)
번호	분류	면적, pixel*pixel	명암도 (중간)
1	클래스5	395866	75.61
평균		395866	75.611
최소		395866	75.611
최대		395866	75.611
합계		395866	75.611
표준 편차		0	0
분산		0	0
경사		0	0
초과		0	0
분산 계수		0	0
객체수	1
이미지 면적	5856915
총객체수	1
총이미지 면적	5856915
측정 (분류 통계)
분류	개수	객체 면적, pixel*pixel	% 면적
클래스5	1	395866	13.246
미분류	0	0	0
파일 이름: "D:\LJW`s\Data\2013.05.09- AFP\AFP Exp.I\After OTT\2014.01.17_IHC for CD31 (AFP Exp. after transplantation_x100)\BRI13-013746\9.tif"
측정 (데이터 + 통계)
번호	분류	면적, pixel*pixel	명암도 (중간)
1	클래스5	269788	84.687
평균		269788	84.6877
최소		269788	84.6877
최대		269788	84.6877
합계		269788	84.6877
표준 편차		0	0
분산		0	0
경사		0	0
초과		0	0
분산 계수		0	0
객체수	1
이미지 면적	6570486
총객체수	1
총이미지 면적	6570486
측정 (분류 통계)
분류	개수	객체 면적, pixel*pixel	% 면적
클래스5	1	269788	7.184
미분류	0	0	0
파일 이름: "D:\LJW`s\Data\2013.05.09- AFP\AFP Exp.I\After OTT\2014.01.17_IHC for CD31 (AFP Exp. after transplantation_x100)\BRI13-013746\11.tif"
측정 (데이터 + 통계)
번호	분류	면적, pixel*pixel	명암도 (중간)
1	클래스5	502276	81.129
평균		502276	81.1294
최소		502276	81.1294
최대		502276	81.1294
합계		502276	81.1294
표준 편차		0	0
분산		0	0
경사		0	0
초과		0	0
분산 계수		0	0
객체수	1
이미지 면적	5874286
총객체수	1
총이미지 면적	5874286
측정 (분류 통계)
분류	개수	객체 면적, pixel*pixel	% 면적
클래스5	1	502276	11.088
미분류	0	0	0
파일 이름: "D:\LJW`s\Data\2013.05.09- AFP\AFP Exp.I\After OTT\2014.01.17_IHC for CD31 (AFP Exp. after transplantation_x100)\BRI13-013746\12.tif"
측정 (데이터 + 통계)
번호	분류	면적, pixel*pixel	명암도 (중간)
1	클래스5	285141	90.144
평균		285141	90.1446
최소		285141	90.1446
최대		285141	90.1446
합계		285141	90.1446
표준 편차		0	0
분산		0	0
경사		0	0
초과		0	0
분산 계수		0	0
객체수	1
이미지 면적	6741918
총객체수	1
총이미지 면적	6741918
측정 (분류 통계)
분류	개수	객체 면적, pixel*pixel	% 면적
클래스5	1	285141	5.99
미분류	0	0	0
파일 이름: "D:\LJW`s\Data\2013.05.09- AFP\AFP Exp.I\After OTT\2014.01.17_IHC for CD31 (AFP Exp. after transplantation_x100)\BRI13-013746\16.tif"
측정 (데이터 + 통계)
번호	분류	면적, pixel*pixel	명암도 (중간)
1	클래스5	456219	76.436
평균		456219	76.4365
최소		456219	76.4365
최대		456219	76.4365
합계		456219	76.4365
표준 편차		0	0
분산		0	0
경사		0	0
초과		0	0
분산 계수		0	0
객체수	1
이미지 면적	6492728
총객체수	1
총이미지 면적	6492728
측정 (분류 통계)
분류	개수	객체 면적, pixel*pixel	% 면적
클래스5	1	456219	10.734
미분류	0	0	0
파일 이름: "D:\LJW`s\Data\2013.05.09- AFP\AFP Exp.I\After OTT\2014.01.17_IHC for CD31 (AFP Exp. after transplantation_x100)\BRI13-013746\2014.01.17_CD31 for AFP Exp.(746) x100 1-1.tif"
측정 (데이터 + 통계)
번호	분류	면적, pixel*pixel	명암도 (중간)
1	클래스5	370226	78.992
평균		370226	78.993
최소		370226	78.993
최대		370226	78.993
합계		370226	78.993
표준 편차		0	0
분산		0	0
경사		0	0
초과		0	0
분산 계수		0	0
객체수	1
이미지 면적	5002624
총객체수	1
총이미지 면적	5002624
측정 (분류 통계)
분류	개수	객체 면적, pixel*pixel	% 면적
클래스5	1	370226	12.191
미분류	0	0	0
파일 이름: "D:\LJW`s\Data\2013.05.09- AFP\AFP Exp.I\After OTT\2014.01.17_IHC for CD31 (AFP Exp. after transplantation_x100)\BRI13-013746\2014.01.17_CD31 for AFP Exp.(746) x100 4-1.tif"
측정 (데이터 + 통계)
번호	분류	면적, pixel*pixel	명암도 (중간)
1	클래스5	195011	83.144
평균		195011	83.144
최소		195011	83.144
최대		195011	83.144
합계		195011	83.144
표준 편차		0	0
분산		0	0
경사		0	0
초과		0	0
분산 계수		0	0
객체수	1
이미지 면적	5002624
총객체수	1
총이미지 면적	5002624
측정 (분류 통계)
분류	개수	객체 면적, pixel*pixel	% 면적
클래스5	1	195011	6.984
미분류	0	0	0
파일 이름: "D:\LJW`s\Data\2013.05.09- AFP\AFP Exp.I\After OTT\2014.01.17_IHC for CD31 (AFP Exp. after transplantation_x100)\BRI13-013746\2014.01.17_CD31 for AFP Exp.(746) x100 8-1.tif"
측정 (데이터 + 통계)
번호	분류	면적, pixel*pixel	명암도 (중간)
1	클래스5	218347	87.767
평균		218347	87.7674
최소		218347	87.7674
최대		218347	87.7674
합계		218347	87.7674
표준 편차		0	0
분산		0	0
경사		0	0
초과		0	0
분산 계수		0	0
객체수	1
이미지 면적	5002624
총객체수	1
총이미지 면적	5002624
측정 (분류 통계)
분류	개수	객체 면적, pixel*pixel	% 면적
클래스5	1	218347	5.615
미분류	0	0	0
파일 이름: "D:\LJW`s\Data\2013.05.09- AFP\AFP Exp.I\After OTT\2014.01.17_IHC for CD31 (AFP Exp. after transplantation_x100)\BRI13-013746\2014.01.17_CD31 for AFP Exp.(746) x100 10-1.tif"
측정 (데이터 + 통계)
번호	분류	면적, pixel*pixel	명암도 (중간)
1	클래스5	239117	84.979
평균		239117	84.9793
최소		239117	84.9793
최대		239117	84.9793
합계		239117	84.9793
표준 편차		0	0
분산		0	0
경사		0	0
초과		0	0
분산 계수		0	0
객체수	1
이미지 면적	5002624
총객체수	1
총이미지 면적	5002624
측정 (분류 통계)
분류	개수	객체 면적, pixel*pixel	% 면적
클래스5	1	239117	10.276
미분류	0	0	0
파일 이름: "D:\LJW`s\Data\2013.05.09- AFP\AFP Exp.I\After OTT\2014.01.17_IHC for CD31 (AFP Exp. after transplantation_x100)\BRI13-013746\2014.01.17_CD31 for AFP Exp.(746) x100 15-1.tif"
측정 (데이터 + 통계)
번호	분류	면적, pixel*pixel	명암도 (중간)
1	클래스5	420130	74.209
평균		420130	74.2096
최소		420130	74.2096
최대		420130	74.2096
합계		420130	74.2096
표준 편차		0	0
분산		0	0
경사		0	0
초과		0	0
분산 계수		0	0
객체수	1
이미지 면적	5002624
총객체수	1
총이미지 면적	5002624
측정 (분류 통계)
분류	개수	객체 면적, pixel*pixel	% 면적
클래스5	1	420130	13.466
미분류	0	0	0
파일 이름: "D:\LJW`s\Data\2013.05.09- AFP\AFP Exp.I\After OTT\2014.01.17_IHC for CD31 (AFP Exp. after transplantation_x100)\BRI13-013746\2014.01.17_CD31 for AFP Exp.(746) x100 14-1.tif"
측정 (데이터 + 통계)
번호	분류	면적, pixel*pixel	명암도 (중간)
1	클래스5	320858	86.113
평균		320858	86.1133
최소		320858	86.1133
최대		320858	86.1133
합계		320858	86.1133
표준 편차		0	0
분산		0	0
경사		0	0
초과		0	0
분산 계수		0	0
객체수	1
이미지 면적	5002624
총객체수	1
총이미지 면적	5002624
측정 (분류 통계)
분류	개수	객체 면적, pixel*pixel	% 면적
클래스5	1	320858	12.946
미분류	0	0	0
파일 이름: "D:\LJW`s\Data\2013.05.09- AFP\AFP Exp.I\After OTT\2014.01.17_IHC for CD31 (AFP Exp. after transplantation_x100)\BRI13-013746\2014.01.17_CD31 for AFP Exp.(746) x100 13-1.tif"
측정 (데이터 + 통계)
번호	분류	면적, pixel*pixel	명암도 (중간)
1	클래스5	435461	74.622
평균		435461	74.6221
최소		435461	74.6221
최대		435461	74.6221
합계		435461	74.6221
표준 편차		0	0
분산		0	0
경사		0	0
초과		0	0
분산 계수		0	0
객체수	1
이미지 면적	5002624
총객체수	1
총이미지 면적	5002624
측정 (분류 통계)
분류	개수	객체 면적, pixel*pixel	% 면적
클래스5	1	435461	14.076
미분류	0	0	0
파일 이름: "D:\LJW`s\Data\2013.05.09- AFP\AFP Exp.I\After OTT\2014.01.17_IHC for CD31 (AFP Exp. after transplantation_x100)\BRI13-013746\2014.01.17_CD31 for AFP Exp.(746) x100 18-1.tif"
측정 (데이터 + 통계)
번호	분류	면적, pixel*pixel	명암도 (중간)
1	클래스5	274282	80.903
평균		274282	80.9039
최소		274282	80.9039
최대		274282	80.9039
합계		274282	80.9039
표준 편차		0	0
분산		0	0
경사		0	0
초과		0	0
분산 계수		0	0
객체수	1
이미지 면적	5002624
총객체수	1
총이미지 면적	5002624
측정 (분류 통계)
분류	개수	객체 면적, pixel*pixel	% 면적
클래스5	1	274282	11.815
미분류	0	0	0
파일 이름: "D:\LJW`s\Data\2013.05.09- AFP\AFP Exp.I\After OTT\2014.01.17_IHC for CD31 (AFP Exp. after transplantation_x100)\BRI13-013746\2014.01.17_CD31 for AFP Exp.(746) x100 18-1.tif"
측정 (데이터 + 통계)
번호	분류	면적, pixel*pixel	명암도 (중간)
1	클래스5	274282	80.903
평균		274282	80.9039
최소		274282	80.9039
최대		274282	80.9039
합계		274282	80.9039
표준 편차		0	0
분산		0	0
경사		0	0
초과		0	0
분산 계수		0	0
객체수	1
이미지 면적	5002624
총객체수	1
총이미지 면적	5002624
측정 (분류 통계)
분류	개수	객체 면적, pixel*pixel	% 면적
클래스5	1	274282	11.815
미분류	0	0	0
파일 이름: "D:\LJW`s\Data\2013.05.09- AFP\AFP Exp.I\After OTT\2014.01.17_IHC for CD31 (AFP Exp. after transplantation_x100)\BRI13-013746\2014.01.17_CD31 for AFP Exp.(746) x100 17-1.tif"
측정 (데이터 + 통계)
번호	분류	면적, pixel*pixel	명암도 (중간)
1	클래스5	317327	77.379
평균		317327	77.3791
최소		317327	77.3791
최대		317327	77.3791
합계		317327	77.3791
표준 편차		0	0
분산		0	0
경사		0	0
초과		0	0
분산 계수		0	0
객체수	1
이미지 면적	5002624
총객체수	2
총이미지 면적	10005248
측정 (분류 통계)
분류	개수	객체 면적, pixel*pixel	% 면적
클래스5	1	317327	15.002
미분류	0	0	0

## Sheet: 013745
파일 이름: "D:\LJW`s\Data\2013.05.09- AFP\AFP Exp.I\After OTT\2014.01.17_IHC for CD31 (AFP Exp. after transplantation_x100)\BRI13-013745\8.tif"
						1	6.359	1.52
						2	7.173	12.288
						3	5.342	3.754
						4	8.776	6.961
						5	13.246	0
						6	7.184	1.91
						7	11.088	8.034
측정 (데이터 + 통계)						8	5.99	11.322
번호	분류	면적, pixel*pixel	명암도 (중간)			9	10.734	8.964
1	클래스5	36951	172.728			10	12.191	7.958
평균		36951	172.728			11	6.984	5.249
최소		36951	172.728			12	5.615	4.152
최대		36951	172.728			13	10.276	12.294
합계		36951	172.728			14	13.466
표준 편차		0	0			15	12.946
분산		0	0			16	14.076
경사		0	0			17	11.815
초과		0	0			18	15.002
분산 계수		0	0
객체수	1						9.9035	6.49277
이미지 면적	5435658						3.24823	4.12131
총객체수	2						4.24264	3.60555
총이미지 면적	10438282						0.765614	1.14305
								17.768
측정 (분류 통계)
분류	개수	객체 면적, pixel*pixel	% 면적
클래스5	1	36951	1.52
미분류	0	0	0
파일 이름: "D:\LJW`s\Data\2013.05.09- AFP\AFP Exp.I\After OTT\2014.01.17_IHC for CD31 (AFP Exp. after transplantation_x100)\BRI13-013745\9.tif"
측정 (데이터 + 통계)
번호	분류	면적, pixel*pixel	명암도 (중간)
1	클래스5	350969	74.237
평균		350969	74.2379
최소		350969	74.2379
최대		350969	74.2379
합계		350969	74.2379
표준 편차		0	0
분산		0	0
경사		0	0
초과		0	0
분산 계수		0	0
객체수	1
이미지 면적	7534792
총객체수	2
총이미지 면적	12537416
측정 (분류 통계)
분류	개수	객체 면적, pixel*pixel	% 면적
클래스5	1	350969	12.288
미분류	0	0	0
파일 이름: "D:\LJW`s\Data\2013.05.09- AFP\AFP Exp.I\After OTT\2014.01.17_IHC for CD31 (AFP Exp. after transplantation_x100)\BRI13-013745\10.tif"
측정 (데이터 + 통계)
번호	분류	면적, pixel*pixel	명암도 (중간)
1	클래스5	287498	59.075
평균		287498	59.0755
최소		287498	59.0755
최대		287498	59.0755
합계		287498	59.0755
표준 편차		0	0
분산		0	0
경사		0	0
초과		0	0
분산 계수		0	0
객체수	1
이미지 면적	7657076
총객체수	1
총이미지 면적	7657076
측정 (분류 통계)
분류	개수	객체 면적, pixel*pixel		% 면적
클래스5	1	287498		3.754
미분류	0	0		0
파일 이름: "D:\LJW`s\Data\2013.05.09- AFP\AFP Exp.I\After OTT\2014.01.17_IHC for CD31 (AFP Exp. after transplantation_x100)\BRI13-013745\11.tif"
측정 (데이터 + 통계)
번호	분류	면적, pixel*pixel	명암도 (중간)
1	클래스5	188305	77.68
평균		188305	77.6809
최소		188305	77.6809
최대		188305	77.6809
합계		188305	77.6809
표준 편차		0	0
분산		0	0
경사		0	0
초과		0	0
분산 계수		0	0
객체수	1
이미지 면적	8080350
총객체수	2
총이미지 면적	13082974
측정 (분류 통계)
분류	개수	객체 면적, pixel*pixel	% 면적
클래스5	1	188305	6.961
미분류	0	0	0
파일 이름: "D:\LJW`s\Data\2013.05.09- AFP\AFP Exp.I\After OTT\2014.01.17_IHC for CD31 (AFP Exp. after transplantation_x100)\BRI13-013745\12.tif"
측정 (데이터 + 통계)
번호	분류	면적, pixel*pixel	명암도 (중간)
1	클래스5
평균
최소
최대
합계
표준 편차
분산
경사
초과
분산 계수
객체수	1
이미지 면적	7145787
총객체수	2
총이미지 면적	12148411
측정 (분류 통계)
분류	개수	객체 면적, pixel*pixel	% 면적	잘못염색된듯하여 rule out
클래스5	1	0	0
미분류	0	0	0
파일 이름: "D:\LJW`s\Data\2013.05.09- AFP\AFP Exp.I\After OTT\2014.01.17_IHC for CD31 (AFP Exp. after transplantation_x100)\BRI13-013745\14.tif"
측정 (데이터 + 통계)
번호	분류	면적, pixel*pixel	명암도 (중간)
1	클래스5	70861	111.127
평균		70861	111.127
최소		70861	111.127
최대		70861	111.127
합계		70861	111.127
표준 편차		0	0
분산		0	0
경사		0	0
초과		0	0
분산 계수		0	0
객체수	1
이미지 면적	7893949
총객체수	2
총이미지 면적	12896573
측정 (분류 통계)
분류	개수	객체 면적, pixel*pixel	% 면적
클래스5	1	70861	1.91
미분류	0	0	0
파일 이름: "D:\LJW`s\Data\2013.05.09- AFP\AFP Exp.I\After OTT\2014.01.17_IHC for CD31 (AFP Exp. after transplantation_x100)\BRI13-013745\2014.01.17_CD31 for AFP Exp. x100 1-1.tif"
측정 (데이터 + 통계)
번호	분류	면적, pixel*pixel	명암도 (중간)
1	클래스5	210770	90.131
평균		210770	90.1315
최소		210770	90.1315
최대		210770	90.1315
합계		210770	90.1315
표준 편차		0	0
분산		0	0
경사		0	0
초과		0	0
분산 계수		0	0
객체수	1
이미지 면적	5002624
총객체수	2
총이미지 면적	10005248
측정 (분류 통계)
분류	개수	객체 면적, pixel*pixel	% 면적
클래스5	1	210770	8.034
미분류	0	0	0
파일 이름: "D:\LJW`s\Data\2013.05.09- AFP\AFP Exp.I\After OTT\2014.01.17_IHC for CD31 (AFP Exp. after transplantation_x100)\BRI13-013745\2014.01.17_CD31 for AFP Exp. x100 2-1.tif"
측정 (데이터 + 통계)
번호	분류	면적, pixel*pixel	명암도 (중간)
1	클래스5	230416	80.365
평균		230416	80.3651
최소		230416	80.3651
최대		230416	80.3651
합계		230416	80.3651
표준 편차		0	0
분산		0	0
경사		0	0
초과		0	0
분산 계수		0	0
객체수	1
이미지 면적	5002624
총객체수	2
총이미지 면적	10005248
측정 (분류 통계)
분류	개수	객체 면적, pixel*pixel	% 면적
클래스5	1	230416	11.322
미분류	0	0	0
파일 이름: "D:\LJW`s\Data\2013.05.09- AFP\AFP Exp.I\After OTT\2014.01.17_IHC for CD31 (AFP Exp. after transplantation_x100)\BRI13-013745\2014.01.17_CD31 for AFP Exp. x100 3-1.tif"
측정 (데이터 + 통계)
번호	분류	면적, pixel*pixel	명암도 (중간)
1	클래스5	182050	84.76
평균		182050	84.7608
최소		182050	84.7608
최대		182050	84.7608
합계		182050	84.7608
표준 편차		0	0
분산		0	0
경사		0	0
초과		0	0
분산 계수		0	0
객체수	1
이미지 면적	5002624
총객체수	2
총이미지 면적	10005248
측정 (분류 통계)
분류	개수	객체 면적, pixel*pixel	% 면적
클래스5	1	182050	8.964
미분류	0	0	0
파일 이름: "D:\LJW`s\Data\2013.05.09- AFP\AFP Exp.I\After OTT\2014.01.17_IHC for CD31 (AFP Exp. after transplantation_x100)\BRI13-013745\2014.01.17_CD31 for AFP Exp. x100 6-1.tif"
측정 (데이터 + 통계)
번호	분류	면적, pixel*pixel	명암도 (중간)
1	클래스5	178005	78.327
평균		178005	78.3271
최소		178005	78.3271
최대		178005	78.3271
합계		178005	78.3271
표준 편차		0	0
분산		0	0
경사		0	0
초과		0	0
분산 계수		0	0
객체수	1
이미지 면적	5002624
총객체수	2
총이미지 면적	10005248
측정 (분류 통계)
분류	개수	객체 면적, pixel*pixel	% 면적
클래스5	1	178005	7.958
미분류	0	0	0
파일 이름: "D:\LJW`s\Data\2013.05.09- AFP\AFP Exp.I\After OTT\2014.01.17_IHC for CD31 (AFP Exp. after transplantation_x100)\BRI13-013745\2014.01.17_CD31 for AFP Exp. x100 7-1.tif"
측정 (데이터 + 통계)
번호	분류	면적, pixel*pixel	명암도 (중간)
1	클래스5	42523	103.863
평균		42523	103.864
최소		42523	103.864
최대		42523	103.864
합계		42523	103.864
표준 편차		0	0
분산		0	0
경사		0	0
초과		0	0
분산 계수		0	0
객체수	1
이미지 면적	5002624
총객체수	2
총이미지 면적	10005248
측정 (분류 통계)
분류	개수	객체 면적, pixel*pixel	% 면적
클래스5	1	42523	5.249
미분류	0	0	0
파일 이름: "D:\LJW`s\Data\2013.05.09- AFP\AFP Exp.I\After OTT\2014.01.17_IHC for CD31 (AFP Exp. after transplantation_x100)\BRI13-013745\2014.01.17_CD31 for AFP Exp. x100 13-1.tif"
측정 (데이터 + 통계)
번호	분류	면적, pixel*pixel	명암도 (중간)
1	클래스5	141907	88.575
평균		141907	88.5756
최소		141907	88.5756
최대		141907	88.5756
합계		141907	88.5756
표준 편차		0	0
분산		0	0
경사		0	0
초과		0	0
분산 계수		0	0
객체수	1
이미지 면적	5002624
총객체수	2
총이미지 면적	10005248
측정 (분류 통계)
분류	개수	객체 면적, pixel*pixel	% 면적
클래스5	1	141907	4.152
미분류	0	0	0
파일 이름: "D:\LJW`s\Data\2013.05.09- AFP\AFP Exp.I\After OTT\2014.01.17_IHC for CD31 (AFP Exp. after transplantation_x100)\BRI13-013745\2014.01.17_CD31 for AFP Exp. x100 15-1.tif"
측정 (데이터 + 통계)
번호	분류	면적, pixel*pixel	명암도 (중간)
1	클래스5	280116	73.498
평균		280116	73.4983
최소		280116	73.4983
최대		280116	73.4983
합계		280116	73.4983
표준 편차		0	0
분산		0	0
경사		0	0
초과		0	0
분산 계수		0	0
객체수	1
이미지 면적	5002624
총객체수	2
총이미지 면적	10005248
측정 (분류 통계)
분류	개수	객체 면적, pixel*pixel	% 면적
클래스5	1	280116	12.294
미분류	0	0	0
파일 이름: "D:\LJW`s\Data\2013.05.09- AFP\AFP Exp.I\After OTT\2014.01.17_IHC for CD31 (AFP Exp. after transplantation_x100)\BRI13-013745\10.tif"
