# Supplementary material for: Effects of Three Different Types of Antifreeze Proteins on Mouse Ovarian Tissue Cryopreservation and Transplantation
Source: PLoS One. 2015 May 4;10(5):e0126252. doi: 10.1371/journal.pone.0126252 (PMC4418816; doi:10.1371/journal.pone.0126252)
Supplement: S1 File — (ZIP) [file pone.0126252.s001.zip › follicle grading for Fig.3/2013.11.14_Follicle grading for all groups (stage).xlsx]

## Sheet: Sheet1
	Fresh		primordial	primary	secondary	antral				Sham Control		primordial	primary	secondary	antral
		G1	314	56	59	58	487	0.645889			G1	414	54	21	35	524	0.522433
		G2	105	37	19	9	170	0.225464	267		G2	158	69	49	17	293	0.292124	479
		G3	53	22	20	2	97	0.128647			G3	65	66	44	11	186	0.185444
		0	472	115	98	69	754	0				637	189	114	63	1003
			0.625995	0.15252	0.129973	0.0915119						0.635095	0.188435	0.113659	0.0628116
			0.665254	0.486957	0.602041	0.84058						0.649922	0.285714	0.184211	0.555556
	Sham control
	Con		primordial	primary	secondary	antral
		G1	190	21	7	15	233	0.535632
		G2	58	33	22	8	121	0.278161	202
		G3	17	28	26	10	81	0.186207
		0	265	82	55	33	435	0
	Con		primordial	primary	secondary	antral
		G1	224	33	14	20	291	0.512324
		G2	100	36	27	9	172	0.302817
		G3	48	38	18	1	105	0.184859
		0	372	107	59	30	568	1
											1 mg/ml group										10 mg/ml group
	0.1 mg/ml group
		FfIBP		primordial	primary	secondary	antral					FfIBP		primordial	primary	secondary	antral					FfIBP		primordial	primary	secondary	antral
			G1	139	21	11	21	192	0.55814				G1	147	21	13	20	201	0.526178				G1	204	15	8	23	250	0.574713
			G2	59	27	24	4	114	0.331395	152			G2	65	30	21	8	124	0.324607	181			G2	49	42	25	11	127	0.291954	185
			G3	12	11	14	1	38	0.110465				G3	13	18	19	7	57	0.149215				G3	22	23	12	1	58	0.133333
				210	59	49	26	344						225	69	53	35	382						275	80	45	35	435
				0.610465	0.171512	0.142442	0.0755814							0.589005	0.180628	0.138743	0.091623							0.632184	0.183908	0.103448	0.0804598
				0.661905	0.355932	0.22449	0.807692							0.653333	0.304348	0.245283	0.571429							0.741818	0.1875	0.177778	0.657143
		LeIBP		primordial	primary	secondary	antral					LeIBP		primordial	primary	secondary	antral					LeIBP		primordial	primary	secondary	antral
			G1	160	25	21	18	224	0.564232				G1	200	23	8	31	262	0.517787				G1	233	15	17	24	289	0.602083
			G2	72	22	22	5	121	0.304786	173			G2	103	39	11	14	167	0.33004	244			G2	39	44	25	11	119	0.247917	191
			G3	23	10	19	0	52	0.130982				G3	44	16	10	7	77	0.152174				G3	29	24	16	3	72	0.15
				255	57	62	23	397						347	78	29	52	506						301	83	58	38	480
				0.642317	0.143577	0.156171	0.0579345							0.685771	0.15415	0.0573123	0.102767							0.627083	0.172917	0.120833	0.0791667
														0.576369	0.294872	0.275862	0.596154							0.774086	0.180723	0.293103	0.631579
		AFP Type III		primordial	primary	secondary	antral					AFP Type III		primordial	primary	secondary	antral					AFP Type III		primordial	primary	secondary	antral
			G1	203	23	16	26	268	0.554865				G1	178	24	11	20	233	0.464143				G1	217	18	17	17	269	0.53373
			G2	81	44	21	10	156	0.322981	215			G2	74	53	25	15	167	0.332669	269			G2	67	61	18	9	155	0.30754	235
			G3	22	18	16	3	59	0.122153				G3	42	36	18	6	102	0.203187				G3	14	41	23	2	80	0.15873
				306	85	53	39	483						294	113	54	41	502						298	120	58	28	504
				0.63354	0.175983	0.109731	0.0807453							0.585657	0.2251	0.10757	0.0816733							0.59127	0.238095	0.115079	0.0555556
				0.663399	0.270588	0.301887	0.666667							0.605442	0.212389	0.203704	0.487805							0.728188	0.15	0.293103	0.607143
			Fresh	Sham	FfIBP	LeIBP	Type III						Fresh	Sham	FfIBP	LeIBP	Type III						Fresh	Sham	FfIBP	LeIBP	Type III
		Fresh	-	0	0.005	0.007	0.001					Fresh	-	0	0	0	0					Fresh	-	0	0.015	0.12	0
		Sham	0	-	0.252	0.158	0.24					Sham	0	-	0.901	0.865	0.033					Sham	0	-	0.068	0.004	0.679
		FfIBP	0.005	0.252	-	0.868	0.926					FfIBP	0	0.901	-	0.804	0.068					FfIBP	0.015	0.068	-	0.401	0.208
		LeIBP	0.007	0.158	0.868	-	0.781					LeIBP	0	0.865	0.804	-	0.088					LeIBP	0.12	0.004	0.401	-	0.031
		Type III	0.001	0.24	0.926	0.781	-					Type III	0	0.033	0.068	0.088	-					Type III	0	0.679	0.208	0.031	-
			Fresh	Sham	FfIBP	LeIBP	Type III						Fresh	Sham	FfIBP	LeIBP	Type III						Fresh	Sham	FfIBP	LeIBP	Type III
		Fresh	a	b	b	b	b					Fresh	a	b	b	b	b					Fresh	a	b	b	a	b
		Sham	a	b	b	b	b					Sham	a	b	b	b	c					Sham	a	b	b	a	b
		FfIBP										FfIBP	a	b	bc	b	c					FfIBP	a	b	bc	ac	b
		LeIBP										LeIBP	a	b	bc	bc	c					LeIBP	a	b	bc	ac	b
		Type III	a	b	b	b	b					Type III	a	b	bc	bc	c					Type III	a	b	bc	ac	b
