# Supplementary material for: Effects of Three Different Types of Antifreeze Proteins on Mouse Ovarian Tissue Cryopreservation and Transplantation
Source: PLoS One. 2015 May 4;10(5):e0126252. doi: 10.1371/journal.pone.0126252 (PMC4418816; doi:10.1371/journal.pone.0126252)
Supplement: S1 File — (ZIP) [file pone.0126252.s001.zip › IHC for Fig.5/2014.01.08_rH2AX and rad51.xlsx]

## Sheet: Sheet1
H2AX
Fresh
	(-)	(+)	(-)	(+)	(-)	(+)	(-)	(+)	(-)	(+)	(-)	(+)	(-)	(+)	(-)	(+)	(-)	(+)	(-)	(+)	(-)	(+)	(-)	(+)	(-)	(+)	(-)	(+)	(-)	(+)	(-)	(+)	(-)	(+)	(-)	(+)					(-) sum	(+) sum	%
Primordial	1	0	3	0	1	0	3	1	4	3	4	4	8	0	4	0	5	0	2	3	5	0	3	0	0	0	0	0	0	0	7	0	3	0	3	0					56	11	16.4179
primary	6	0	8	0	1	0	13	1	4	0	0	1	8	1	8	0	3	0	0	0	10	0	4	0	0	0	6	0	0	1	2	0	1	0	6	4					80	8	9.09091
secondary	3	0	1	1	8	0	6	0	1	4	2	5	14	0	8	3	4	0	0	2	2	0	8	0	3	0	1	0	1	2	1	3	1	0	6	1					70	21	23.0769
antral	1	0	0	0	0	1	3	0	1	0	2	0	0	0	0	0	1	0	0	1	2	0	3	0	2	0	1	0	0	0	0	1	3	0	0	0					19	3	13.6364
																																									225	43	268	16.0448
control
	(-)	(+)	(-)	(+)	(-)	(+)	(-)	(+)	(-)	(+)	(-)	(+)	(-)	(+)	(-)	(+)	(-)	(+)	(-)	(+)	(-)	(+)	(-)	(+)	(-)	(+)	(-)	(+)	(-)	(+)	(-)	(+)	(-)	(+)	(-)	(+)	(-)	(+)	(-)	(+)	(-) sum	(+) sum
Primordial	0	2	3	1	2	8	1	0	5	0	8	2	4	11	4	0	1	1	3	1	2	0	2	1	11	5	9	0	13	10	0	0	3	0	2	12	5	0	5	20	83	74	47.1338
primary	1	0	1	0	1	2	0	2	0	0	2	1	3	2	1	2	1	4	0	0	0	3	2	2	2	1	1	2	1	1	1	1	4	3	3	0	1	0	1	0	26	26	50
secondary	1	1	1	0	0	1	0	2	3	6	4	1	4	4	3	2	1	3	2	2	0	0	2	1	0	1	5	0	0	0	3	0	1	12	4	1	0	0	3	0	37	37	50
antral	0	1	0	0	0	0	0	2	0	0	0	1	0	1	0	1	0	2	0	0	0	0	2	2	1	1	1	0	0	0	0	0	0	0	0	1	1	0	0	1	5	13	72.2222
																																									151	150	301	49.8339
FfIBP
	(-)	(+)	(-)	(+)	(-)	(+)	(-)	(+)	(-)	(+)	(-)	(+)	(-)	(+)	(-)	(+)	(-)	(+)	(-)	(+)	(-)	(+)	(-)	(+)	(-)	(+)	(-)	(+)	(-)	(+)	(-)	(+)	(-)	(+)	(-)	(+)	(-)	(+)	(-)	(+)	(-) sum	(+) sum
Primordial	10	3	5	6	4	7	0	7	3	5	11	5	8	7	6	5	8	5	7	4	10	5	9	3	7	3	5	1	8	1	5	2	1	5	12	2	16	2			135	78	36.6197
primary	4	1	3	0	2	0	0	1	0	0	2	0	3	1	2	0	1	1	0	0	0	4	5	0	0	0	1	1	2	0	3	2	3	5	1	2	3	5			35	23	39.6552
secondary	6	1	5	0	2	0	2	2	0	1	0	0	1	1	1	4	0	2	1	1	0	2	1	0	4	2	1	1	1	0	1	1	3	0	1	0	2	0			32	18	36
antral	1	0	0	0	1	0	0	0	3	1	0	1	1	3	0	1	0	2	0	1	0	1	0	0	0	0	0	0	0	1	0	0	0	1	0	0	0	0			6	12	66.6667
																																									208	131	339	38.6431
LeIBP
	(-)	(+)	(-)	(+)	(-)	(+)	(-)	(+)	(-)	(+)	(-)	(+)	(-)	(+)	(-)	(+)	(-)	(+)	(-)	(+)	(-)	(+)	(-)	(+)	(-)	(+)	(-)	(+)	(-)	(+)	(-)	(+)	(-)	(+)	(-)	(+)	(-)	(+)	(-)	(+)	(-) sum	(+) sum
Primordial	0	1	9	10	3	8	2	2	1	9	7	0	2	2	3	4	3	0	6	0	29	5	7	0	11	0	31	8	6	10	5	1	0	4	24	0	0	6			149	70	31.9635
primary	0	1	1	1	0	1	2	1	0	4	0	1	2	0	1	1	0	1	1	0	0	1	4	0	4	1	3	2	0	1	4	0	1	1	0	1	0	0			23	18	43.9024
secondary	0	0	3	1	3	2	1	2	0	0	0	0	1	0	0	0	0	1	14	3	0	3	1	3	1	1	1	3	2	0	0	0	1	2	0	3	0	0			28	24	46.1538
antral	0	0	0	1	0	0	0	3	0	1	0	0	0	0	0	0	0	0	0	0	1	2	1	0	1	0	1	1	0	1	0	1	0	0	0	2	1	0			5	12	70.5882
																																									205	124	329	37.69
TypeIII
	(-)	(+)	(-)	(+)	(-)	(+)	(-)	(+)	(-)	(+)	(-)	(+)	(-)	(+)	(-)	(+)	(-)	(+)	(-)	(+)	(-)	(+)	(-)	(+)	(-)	(+)	(-)	(+)	(-)	(+)	(-)	(+)	(-)	(+)	(-)	(+)	(-)	(+)	(-)	(+)	(-) sum	(+) sum
Primordial	0	1	2	1	2	6	1	0	5	0	8	2	4	6	4	0	1	1	3	1	2	1	2	1	10	5	9	0	12	2	0	0	3	0	2	3	5	0	5	2	80	32	28.5714
primary	1	1	1	1	1	2	0	2	1	0	2	1	3	1	1	2	2	4	2	1	0	2	2	1	2	1	1	2	1	1	1	1	4	3	3	0	2	1	1	0	31	27	46.5517
secondary	0	1	1	0	0	1	0	2	3	6	4	1	4	3	3	2	1	3	2	2	0	0	2	1	0	1	5	0	0	0	2	0	1	10	4	1	1	0	3	0	36	34	48.5714
antral	0	1	1	0	0	0	0	2	0	0	0	1	0	1	0	2	0	2	0	0	0	0	2	2	1	2	1	0	0	0	1	0	0	1	0	1	1	0	0	1	7	16	69.5652
																																									154	109	263	41.4449
Rad 51
Fresh
	(-)	(+)	(-)	(+)	(-)	(+)	(-)	(+)	(-)	(+)	(-)	(+)	(-)	(+)	(-)	(+)	(-)	(+)	(-)	(+)	(-)	(+)	(-)	(+)	(-)	(+)	(-)	(+)	(-)	(+)	(-)	(+)	(-)	(+)	(-)	(+)					(-) sum	(+) sum	%
Primordial	1	1	3	0	2	0	3	1	4	2	4	1	8	0	4	0	5	0	2	1	5	0	3	0	0	0	0	0	0	0	6	0	3	0	3	0					56	6	9.67742
primary	6	0	8	0	2	1	13	1	4	0	0	1	8	1	8	0	3	0	0	0	10	0	4	0	0	0	3	0	0	1	2	0	1	0	6	4					78	9	10.3448
secondary	3	0	1	1	8	0	6	0	3	4	2	3	12	1	8	3	4	0	0	2	2	0	8	0	3	0	1	0	1	2	1	3	1	0	6	1					70	20	22.2222
antral	1	0	0	0	0	1	3	0	1	0	2	0	0	0	0	0	1	0	1	1	2	0	3	0	2	0	1	0	0	0	0	1	3	0	0	2					20	5	20
																																									224	40	264	15.1515
control
	(-)	(+)	(-)	(+)	(-)	(+)	(-)	(+)	(-)	(+)	(-)	(+)	(-)	(+)	(-)	(+)	(-)	(+)	(-)	(+)	(-)	(+)	(-)	(+)	(-)	(+)	(-)	(+)	(-)	(+)	(-)	(+)	(-)	(+)	(-)	(+)	(-)	(+)	(-)	(+)	(-) sum	(+) sum
Primordial	0	2	3	1	2	8	1	0	5	0	8	2	4	11	4	0	1	1	3	1	2	0	2	1	5	5	9	0	13	10	0	0	3	0	2	8	5	0	5	20	77	70	47.619
primary	1	0	1	0	1	2	0	2	0	0	2	1	3	2	1	2	1	4	0	0	0	3	2	2	2	1	1	2	1	1	1	1	4	3	3	0	1	0	1	0	26	26	50
secondary	1	1	1	0	0	1	0	2	3	6	4	1	4	4	3	2	1	3	2	2	0	0	2	1	0	1	5	0	0	0	3	0	1	12	4	1	0	0	3	0	37	37	50
antral	0	0	0	0	0	0	1	1	0	0	0	1	0	1	0	0	0	0	1	0	0	0	0	0	1	1	1	0	0	0	0	0	1	1	0	0	1	0	0	0	6	5	45.4545
																																									146	138	284	48.5915
FfIBP
	(-)	(+)	(-)	(+)	(-)	(+)	(-)	(+)	(-)	(+)	(-)	(+)	(-)	(+)	(-)	(+)	(-)	(+)	(-)	(+)	(-)	(+)	(-)	(+)	(-)	(+)	(-)	(+)	(-)	(+)	(-)	(+)	(-)	(+)	(-)	(+)	(-)	(+)	(-)	(+)	(-) sum	(+) sum
Primordial	10	3	5	6	4	7	0	7	3	5	3	5	8	7	6	5	8	5	7	4	10	5	9	3	7	3	5	5	8	1	5	2	1	5	12	2	16	2			127	82	39.2344
primary	4	1	3	1	2	0	0	1	0	0	2	0	3	1	2	0	1	1	0	0	0	4	5	0	0	0	1	2	2	0	3	2	3	5	1	2	3	5			35	25	41.6667
secondary	6	1	5	0	2	0	2	2	0	1	0	0	1	1	1	4	0	2	1	1	0	2	1	0	4	2	1	1	1	0	1	1	3	2	1	1	2	0			32	21	39.6226
antral	1	0	1	0	1	0	0	0	3	1	0	0	1	0	0	1	0	2	0	1	0	1	0	0	0	0	0	1	0	0	0	0	1	1	1	1	0	0			9	9	50
																																									203	137	340	40.2941
pLeIBP
	(-)	(+)	(-)	(+)	(-)	(+)	(-)	(+)	(-)	(+)	(-)	(+)	(-)	(+)	(-)	(+)	(-)	(+)	(-)	(+)	(-)	(+)	(-)	(+)	(-)	(+)	(-)	(+)	(-)	(+)	(-)	(+)	(-)	(+)	(-)	(+)	(-)	(+)	(-)	(+)	(-) sum	(+) sum
Primordial	0	1	9	18	3	8	2	2	1	9	4	2	2	2	3	4	3	1	6	1	29	5	7	2	11	0	31	8	6	10	5	1	0	4	22	0	0	6			144	84	36.8421
primary	0	1	1	1	0	1	2	1	0	4	0	1	2	0	1	1	0	1	1	1	0	1	4	2	4	1	1	2	0	1	4	0	1	1	0	1	0	0			21	21	50
secondary	0	0	3	1	3	2	1	2	0	0	0	0	1	0	0	0	0	1	14	3	0	3	1	3	1	1	1	3	2	0	0	0	1	2	0	3	0	0			28	24	46.1538
antral	0	0	0	1	0	0	0	1	0	1	0	0	0	0	0	0	0	0	0	0	1	0	1	0	1	0	1	1	0	1	0	1	0	0	0	0	1	0			5	6	54.5455
																																									198	135	333	40.5405
TypeIII
	(-)	(+)	(-)	(+)	(-)	(+)	(-)	(+)	(-)	(+)	(-)	(+)	(-)	(+)	(-)	(+)	(-)	(+)	(-)	(+)	(-)	(+)	(-)	(+)	(-)	(+)	(-)	(+)	(-)	(+)	(-)	(+)	(-)	(+)	(-)	(+)	(-)	(+)	(-)	(+)	(-) sum	(+) sum
Primordial	0	2	3	1	2	4	1	0	5	0	8	2	4	4	4	0	1	1	3	1	2	0	2	1	5	3	9	0	13	1	0	0	3	0	2	12	5	0	5	20	77	52	40.3101
primary	1	0	1	0	1	2	0	1	0	0	2	1	3	2	2	1	1	1	0	0	0	3	2	2	2	1	1	2	1	1	1	1	4	3	3	0	1	0	1	0	27	21	43.75
secondary	1	1	1	0	0	1	0	1	3	6	4	1	4	4	3	1	1	3	2	2	0	0	2	1	5	1	5	0	0	0	3	0	1	8	4	1	0	0	3	0	42	31	42.4658
antral	0	1	0	0	0	0	1	0	0	0	0	1	0	1	0	1	0	0	0	0	0	0	2	0	1	1	1	0	1	0	0	0	0	0	1	1	1	0	0	1	8	7	46.6667
																																									154	111	265	41.8868
